# Supplementary material for: Effectiveness and Safety of First-Line Pembrolizumab in Older Adults with PD-L1 Positive Non-Small Cell Lung Cancer: A Retrospective Cohort Study of the Alberta Immunotherapy Database
Source: Curr Oncol. 2021 Oct 18;28(5):4213–22. doi: 10.3390/curroncol28050357 (PMC8534423; doi:10.3390/curroncol28050357)
Supplement: Supplementary file 1 [file curroncol-28-00357-s001.zip]

Archive with 1 entries (1 files):
- curroncol-1401920-supplementary.pdf
